# Supplementary material for: Transcriptome Profiling Provides New Insights into the Molecular Mechanism Underlying the Sensitivity of Cotton Varieties to Mepiquat Chloride
Source: Int J Mol Sci. 2022 May 2;23(9):5043. doi: 10.3390/ijms23095043 (PMC9105546; doi:10.3390/ijms23095043)
Supplement: Supplementary file 1 [file ijms-23-05043-s001.zip]

Archive with 3 entries (2 files):
- ijms-1588448-supplementary/
- ijms-1588448-supplementary/Figure S1-S3.pdf
- ijms-1588448-supplementary/Table S1-S4.xlsx
